# Supplementary material for: From hemocuprein to CSRP: the many faces of Cu/Zn superoxide dismutase
Source: Metallomics. 2026 Feb 18;18(1):mfag007. doi: 10.1093/mtomcs/mfag007 (PMC13017621; doi:10.1093/mtomcs/mfag007)
Supplement: mfag007_Supplemental_Files [file mfag007_supplemental_files.zip]

Archive with 2 entries (2 files):
- Suppl_Data Fig S1.pdf
- Table S1 Representative organisms with CSRP.xlsx
