# Supplementary material for: From hemocuprein to CSRP: the many faces of Cu/Zn superoxide dismutase
Source: Metallomics. 2026 Feb 18;18(1):mfag007. doi: 10.1093/mtomcs/mfag007 (PMC13017621; doi:10.1093/mtomcs/mfag007)
Supplement: mfag007_Supplemental_Files [file mfag007_supplemental_files.zip › Table S1 Representative organisms with CSRP.xlsx]

## Sheet: Sheet1
			Phylum	Species	Common Name	Organism ID	Gene Information	XP/Genebank	Uniprot
	Pre-Metazoa	Filasterea		Capsaspora owczarzaki	Capsaspora amoeba	595528	CAOG_08503	XP_011270085.1	A0A0D2X116
		Choanoflagellatea		Monosiga brevicollis	Choanoflagellates	431895	MONBRDRAFT_37745	XP_001747292.1	A9V3S8
		Choanoflagellatea		Salpingoeca rosetta	Choanoflagellates	946362	PTSG_08625	XP_004990415.1	F2UK78
	Metazoa	Placozoa	Trichoplax	Trichoplax sp. H2	Plate animals	287889	Superoxide dismutase [Cu-Zn] 4AP	RDD41664.1	UPI000E1655D6
		Cnidara	Cnidaria	Clytia hemisphaerica	Jellyfish	252671	LOC136815168	XP_066927719.1	A0A7M5VGU0
			Cnidaria	Montipora capricornis	Vase coral	246305	LOC138043020	XP_068745222.1	UPI0035F18C31
			Cnidaria	Nematostella vectensis	Starlet sea anemone	45351	LOC116604439	XP_048585307.1	UPI0020774351
			Cnidaria	Paramuricea clavata	Violescent sea-whip	317549	CAB4012783.1	CAB4012783.1	A0A6S7I7L1
		Proifera	Porifera	Corticium candelabrum	Candlestick sponge	121492	LOC134187802	XP_062511949.1	UPI002E25DF12
			Porifera	Dysidea avara	Pink sponge	196820	LOC136249883	XP_065898083.1	UPI00332D0743
		Protstomia	Annelida	Owenia fusiformis	Tubeworm	6347	OFUS_LOCUS10013	CAH1783697.1	A0A8J1T8M4
			Priapulida	Priapulus caudatus	Cactus worm	37621	LOC106812783	XP_014672242.1	A0ABM1EJ72
			Mollusca	Crassostrea gigas	Pacific oyster	29159	LOC105329555	XP_011429140.3	A0A8W8N9N3
			Mollusca	Chlamys (Azumapecten) Farreri	Chinese scallop	106299	QDX46957	QDX46957	A0A5B8HT96
			Mollusca	Patella caerulea	Mediterranean limpet	87958	SNE40_017798	KAK6174543.1	A0AAN8JFL5
			Mollusca	Biomphalaria pfeifferi	Ram's horn snail	6526	LOC106052162	XP_055867451.1	A0A9W2YXJ5
			Nemertea	Lineus longissimus	Ribbon worm	88925	LOC135489083	XP_064630312	UPI002B4DFC20
			Bryozoa	Watersipora subatra	Red ripple bryozoan	2589282	LOC137408601	XP_067951286.1	UPI00355AFBAA
			Brachiopod	Lingula anatina	Oriental lampshell	7574	LOC106177466	XP_013415689.1	A0A1S3K007
			Tarigrada	Ramazzottius varieornatus	Water bear	947166	SOD_CuZN8	GAV05942.1	A0A1D1VWV6
			Arthropoda	Dermatophagoides pteronyssinus	European house dust mite	6956	LOC113799809	XP_027206305.2	A0A6P6YM83
			Arthropoda	Varroa destructor	Honey bee varroa mite	109461	Rsod	XP_022670740.1	A0A7M7KU51
			Arthropoda	Daphnia magna	Water flea	35525	Rsod	XP_032784880.2	A0A164L9W7
			Arthropoda	Cherax quadricarinatus	Austrailian redclaw crayfish	27406	OTU49_007461	KAK8731162.1	A0AAW0WGH5
			Arthropoda	Bombyx mori	Silk moth	7091	SOD6	XP_021204360.2	A0A455R4Z2
			Arthropoda	Anopheles gambiae	African malaria mosquito	7165	Rsod	XP_061506962.1	A0A1S4GD63
			Arthropoda	Drosophila Willistoni	Willistoni fruit fly	7260	Dwil_GK13146	XP_046866996.1	B4NGS7
		Deuterostomia	Echinodermata	Acanthaster planci	Crown-of-thorns starfish	133434	LOC110981293	XP_022094454.1	A0A8B7YMG6
			Echinodermata	Strongylocentrotus purpuratus	Pacific purple sea urchin	7668	LOC582736	XP_030841235.1	A0A7M7NVP6
			Hemichordata	Ptychodera flava	Hawaiian acron worm	63121	LOC139120452	XP_070540963.1	UPI00396A7579
			Tunicata	Styela clava	Stalked sea squirt	7725	LOC120336197	XP_039259748.1	UPI00193AB866
			Cephalochordata	Branchiostoma lanceolatum	European lancelet	7740	LOC136430680	XP_066277576.1	A0A8J9ZQ83
			Vertabrata	Petromyzon marinus	Sea lamprey	7757	LOC116940521	XP_032806339.1	A0AAJ7SW46
			Vertabrata	Callorhinchus milii	Australian ghostshark	7868	Cusr	XP_042193029.1	UPI001C3FD8DE
			Vertabrata	Danio rerio	Zebrafish	7955	ZDB-GENE-060525-1	XP_001343650.6	A0A8M1PV78
			Vertabrata	Oryzias latipes	Japaneese rice fish	8090	Cusr	XP_011479353.1	UPI0005CC3529
			Vertabrata	Ambystoma Mexicanum	Axolotl	8296	LOC138580873	XP_069507861.1	UPI0037E7AC2E
			Vertabrata	Xenopus tropicalis	Western clawed frog	8364	SOD4	XP_017953150.2	A0A8J0T449
